# Supplementary material for: Positive effects of forest fragmentation per se on bryophyte diversity in subtropical fragmented forests: evidence from land-bridge islands
Source: Front Plant Sci. 2025 Apr 10;16:1539513. doi: 10.3389/fpls.2025.1539513 (PMC12018535; doi:10.3389/fpls.2025.1539513)
Supplement: Supplementary Table 1 — Environmental variables in 166 islands in the Thousand Island Lake (Zhang et al., 2023). The number with an asterisks indicates that one belt on the edge and a corresponding site in the interior was sampled on the island. [file Table1.xlsx]

## Sheet: Sheet1
Table S1. Environmental variables in 166 islands in the Thousand Island Lake (Zhang et al., 2023)
Landscapes	Island no	Lontidue (º)	Latitude (º)	Area (ha)	Maximum elevation (m)	Shape index	Isolation degree by water	Perimeter (m)
6	1	118.752	29.4626	76.1983	208	2.60573	0.860039	8063.18
6	2	118.763	29.4962	0.25068	99	1.21536	0.839061	215.71
6	3	118.765	29.4962	1.16335	99	1.3205	0.904757	504.89
6	4	118.769	29.4927	0.181527	99	1.50092	0.984764	226.69
6	5	118.771	29.4909	1.36055	100	2.53497	0.982431	1048.18
3	6	118.799	29.5009	0.439175	99	1.99041	0.90483	467.59
3	7	118.813	29.5103	0.884036	112	1.29846	0.748916	432.78
3	8	118.815	29.5053	137.951	229	4.06619	0.350036	16929.9
3	9	118.816	29.5104	0.382849	99	1.22408	0.780664	268.49
3	10	118.82	29.5149	0.088267	99	1.55111	0.844566	163.36
3	11	118.821	29.5143	0.158901	99	1.23015	0.865246	173.83
3	12	118.821	29.5135	0.453687	99	1.29827	0.865114	309.99
3	13	118.821	29.508	0.292141	99	1.40374	0.778228	268.96
3	14	118.822	29.5153	0.635323	107	1.38133	0.760303	390.3
3	15	118.823	29.508	0.932014	99	1.32666	0.813399	454.02
3	16	118.824	29.5124	4.25016	117	1.94169	0.837806	1419.02
3	17	118.824	29.5145	1.81285	113	1.68892	0.714905	806.11
13	18	119.102	29.5361	0.373826	110	1.44131	0.821874	312.39
3	19	118.827	29.5067	3.09464	109	2.12182	0.798909	1323.18
3	20	118.828	29.5039	1.10316	99	1.56301	0.876871	581.95
3	21	118.828	29.5212	1.19314	106	1.8918	0.8504	732.53
3	22	118.829	29.5145	11.8418	123	3.0487	0.498443	3719.02
4	23	118.832	29.5333	0.265186	100	1.19034	0.95978	217.295
4	24	118.833	29.5345	0.0655843	100	1.31005	0.963552	118.93
4	25	118.833	29.534	0.145301	100	1.26174	0.963119	170.493
4	26	118.834	29.5345	0.0382765	100	1.56098	0.945854	108.26
4	27	118.838	29.5372	0.968228	100	1.94199	0.917907	677.393
17	28	118.84	29.4921	0.820318	101	1.3908	0.759946	446.54
17	29	118.843	29.4928	0.295157	99	1.34006	0.457417	258.08
4	30	118.843	29.5398	0.22618	100	1.32608	0.862932	223.563
17	31	118.843	29.4914	1.20571	108	1.38919	0.98441	540.74
17	32	118.844	29.4939	0.069419	100	1.21243	0.903209	113.24
17	33	118.845	29.4931	0.170755	100	1.24866	0.879789	182.91
17	34	118.845	29.492	0.321345	101	1.06772	0.833906	214.56
4	35	118.846	29.5417	0.369033	100	1.19157	0.854133	256.6
17	36	118.847	29.4897	4.89208	114	2.42796	0.790516	1903.68
4	37	118.847	29.5398	0.932457	100	1.74793	0.866654	598.333
4	38	118.848	29.5431	0.648573	104	1.44091	0.826727	411.36
4	39	118.85	29.5397	0.208341	100	1.31354	0.609542	212.537
4	40	118.85	29.5448	0.895515	100	1.71013	0.72851	573.68
4	41	118.852	29.5405	2.37254	100	2.13889	0.565462	1167.89
4	42	118.852	29.5462	0.470622	102	1.90435	0.693593	463.113
4	43	118.855	29.5497	0.08695	99	1.22479	0.654104	128.027
4	44	118.858	29.5484	4.02593	109	2.60006	0.809274	1849.36
4	45	118.859	29.5467	0.471113	100	1.44296	0.73216	351.093
4	46	118.862	29.5507	2.90954	105	2.40538	0.753399	1454.46
4	47	118.865	29.5526	9.22615	110	3.38398	0.732121	3643.7
4	48	118.865	29.5476	7.7594	124	2.43375	0.689224	2403.23
4	49	118.867	29.5518	0.0904077	100	1.15889	0.647985	123.523
4	50	118.868	29.5497	1.16869	105	1.6663	0.620776	638.57
4	51	118.871	29.5484	1.57006	105	1.55273	0.710744	689.697
16	52	118.872	29.5637	0.755667	100	2.18739	0.92495	674.057
4	53	118.872	29.5497	0.0920213	100	1.1746	0.489832	126.31
4	54	118.873	29.5479	3.69805	112	1.88936	0.779937	1287.97
16	55	118.873	29.5647	0.19121	100	1.093	0.929932	169.427
16	56	118.873	29.5601	0.775573	100	1.64288	0.869141	512.887
4	57	118.874	29.5469	1.09626	104	2.09993	0.895397	779.41
16	58	118.875	29.5625	0.224128	100	1.23868	0.860826	207.88
16	59	118.876	29.5639	0.0481467	100	1.47448	0.798757	114.69
16	60	118.877	29.5649	0.151203	100	1.27776	0.726533	176.13
16	61	118.878	29.5663	0.349255	103	1.88271	0.706264	394.42
13	62	119.101	29.5352	3.06103	113	1.21396	0.836257	752.91
16	63	118.883	29.5632	70.1773	170	4.58858	0.370833	13626.4
5	64	118.887	29.5009	2.49294	100	2.2497	0.947833	1259.17
5	65	118.889	29.5023	1.03548	100	1.52263	0.928382	549.25
5	66	118.891	29.5037	0.0377457	100	1.05922	0.929472	72.95
5	67	118.891	29.5031	0.157232	100	1.43467	0.932496	201.663
5	68	118.892	29.5043	1.44157	100	1.44869	0.951535	616.593
8	69	118.893	29.5382	0.68877	100	1.85165	0.75817	544.753
16	70	118.894	29.5664	0.098598	99	1.15649	0.829511	128.73
5	71	118.894	29.506	0.838198	100	1.81865	0.967112	590.24
16	72*	118.895	29.5683	1.75746	115	1.7349	0.804269	815.31
5	73	118.897	29.5069	0.0812943	100	1.37201	0.966511	138.673
16	74*	118.898	29.5682	1.52515	111	1.53767	0.91264	673.17
16	75	118.899	29.569	0.126072	100	1.2815	0.900801	161.3
16	76	118.9	29.5684	0.475476	102	1.25934	0.918846	307.83
8	77	118.9	29.537	0.0616567	102	1.19125	0.845258	104.857
1	78	118.905	29.5477	0.099097	100	1.2235	0.989656	136.533
1	79	118.905	29.5487	0.036667	100	1.14928	0.982733	78.0133
8	80*	118.907	29.5338	1.15934	105	1.71254	0.777363	653.657
1	81	118.907	29.5498	0.282468	100	1.51085	0.953857	284.65
1	82*	118.908	29.5495	0.288903	100	1.49559	0.938356	284.967
1	83*	118.908	29.5511	0.963306	100	1.85374	0.955699	644.963
2	84	118.909	29.5804	0.271808	100	1.64531	0.897525	304.077
2	85	118.91	29.5783	0.626186	100	1.25949	0.825208	353.307
2	86*	118.91	29.5799	0.761355	100	2.02521	0.860843	626.423
2	87	118.91	29.5838	0.543792	102	1.31061	0.900285	342.607
1	88	118.911	29.5525	0.132333	100	1.20838	0.953449	155.827
8	89	118.911	29.5325	2.35293	111	1.91563	0.713357	1041.65
1	90*	118.911	29.5502	2.24489	105	2.87773	0.939655	1528.45
2	91	118.911	29.577	2.72139	106	1.93638	0.79589	1132.37
1	92*	118.911	29.5473	0.53447	100	1.47146	0.963235	381.343
2	93*	118.913	29.5793	1.04772	100	1.56747	0.825539	568.757
2	94	118.913	29.5834	0.164457	100	1.14684	0.903484	164.867
2	95	118.913	29.5775	1.1866	100	1.67111	0.809385	645.3
2	96	118.914	29.5749	3.60893	109	2.76581	0.745568	1862.59
1	97	118.914	29.5552	0.188602	100	1.98364	0.993399	305.38
1	98	118.914	29.5536	0.08208	100	1.2626	0.978993	128.23
2	99	118.914	29.5813	5.51387	110	3.10477	0.851922	2584.42
1	100	118.915	29.5478	0.0640047	100	1.07226	0.973267	96.1633
2	101	118.915	29.5875	0.25834	100	1.37542	0.617991	247.82
2	102	118.916	29.5774	0.6176	104	1.53292	0.855198	427.05
2	103	118.918	29.5805	0.299378	102	1.25386	0.744435	243.2
2	104	118.918	29.5838	6.73746	118	1.96595	0.57247	1808.94
2	105	118.919	29.576	0.400817	100	1.52507	0.915883	342.27
2	106	118.919	29.5792	0.232609	102	1.61444	0.755314	276.02
2	107	118.92	29.5847	1.28189	110	1.57382	0.615004	631.66
8	108*	118.921	29.5305	0.615966	101	1.54263	0.616364	429.185
2	109	118.922	29.5842	1.79699	106	1.35017	0.475073	641.6
8	110	118.922	29.5299	0.751179	106	1.54168	0.775318	473.665
2	111*	118.923	29.5808	25.7252	122	3.9961	0.583328	7184.9
2	112	118.924	29.5842	0.917689	111	1.15084	0.397175	390.813
8	113*	118.924	29.5303	0.646251	100	1.68517	0.906008	480.23
12	114	118.926	29.5939	0.707811	102	1.26807	0.577378	378.187
2	115	118.927	29.5762	0.770943	100	1.59141	0.192717	495.333
2	116	118.928	29.5826	0.77122	106	1.23653	0.39269	384.947
7	117	118.928	29.5353	0.179513	100	1.87708	0.933945	281.927
12	118	118.929	29.5857	97.5352	218	2.81819	0.180347	9866.35
2	119	118.93	29.5794	0.12075	103	1.17958	0.723211	145.303
2	120	118.931	29.5811	4.44112	118	1.86686	0.611997	1394.64
2	121	118.931	29.5755	4.75139	117	1.78559	0.889787	1379.74
2	122	118.932	29.5767	0.697538	109	1.18159	0.870075	349.83
2	123	118.933	29.5811	0.701753	107	1.46398	0.701943	434.743
2	124	118.934	29.5755	3.27691	114	2.00484	0.855434	1286.52
12	125	118.935	29.5942	0.552296	104	1.14938	0.87711	302.8
12	126	118.936	29.5941	0.194349	101	1.14337	0.902996	178.683
7	127*	118.937	29.5369	30.1073	165	3.27038	0.648728	6361.21
2	128	118.938	29.5791	0.316549	106	1.31434	0.984755	262.14
7	129	118.938	29.5274	51.1132	165	3.07039	0.567644	7781.54
7	130	118.939	29.5407	0.562879	101	1.89548	0.734765	504.117
2	131	118.942	29.5787	1.33108	100	1.40355	0.853996	574.03
9	132	118.944	29.5543	0.442644	101	1.45998	0.955626	344.333
12	133	118.944	29.5986	0.97942	100	1.40666	0.956166	493.49
9	134	118.944	29.5557	1.13524	107	1.7194	0.950921	649.42
9	135	118.945	29.5571	0.405972	102	1.176	0.949118	265.62
9	136	118.948	29.5609	0.172559	100	1.42002	0.961219	209.107
9	137	118.95	29.5593	0.446213	100	1.69476	0.961233	401.313
9	138	118.95	29.5585	0.060858	100	1.28449	0.963607	112.33
10	139	118.951	29.5439	3.50094	113	2.32634	0.934258	1543.02
10	140	118.953	29.542	0.287346	100	1.65771	0.721449	315.003
9	141	118.955	29.5701	0.424267	100	1.46698	0.938484	338.727
10	142	118.956	29.5382	0.511559	100	1.3383	0.943263	339.317
9	143	118.96	29.5693	8.83434	124	2.74868	0.779042	2896.11
10	144	118.961	29.5443	65.2563	177	2.76257	0.362474	7910.95
10	145	118.966	29.5416	56.8125	186	1.76704	0.605852	4721.43
11	146	118.977	29.6085	37.2329	185	1.7356	0.607602	3754.2
11	147	118.977	29.612	0.678916	100	1.49909	0.724712	437.867
11	148	118.984	29.6139	0.370007	100	1.4242	0.965996	307.1
11	149	118.988	29.6124	0.450536	100	1.09782	0.990388	261.217
18	150	119.044	29.5315	1.25996	163	1.52322	0.462655	606.1
14	151	119.065	29.5728	0.299949	94	1.29624	0.923996	251.66
14	152	119.066	29.572	0.274381	95	1.54566	0.936104	287.01
14	153	119.069	29.5729	1.69343	97	1.85357	0.907399	855.06
18	154	119.07	29.5316	869.035	379	3.06404	0.0340596	32019.8
14	155	119.071	29.5797	0.243182	94	1.40254	0.94539	245.18
15	156	119.075	29.5444	0.415198	100	1.08577	0.855468	248.01
15	157	119.077	29.546	0.164528	100	1.12318	0.980762	161.5
15	158	119.079	29.5389	0.407947	100	1.20981	0.970516	273.92
14	159	119.08	29.5754	0.42638	95	1.186	0.933314	274.53
15	160	119.08	29.5468	1.09668	100	1.22638	0.99158	455.27
14	161	119.08	29.5745	0.239738	94	1.1074	0.946571	192.21
14	162	119.083	29.5737	0.12607	94	1.39815	0.945217	175.98
15	163	119.087	29.5273	1.0451	100	1.38936	0.796729	503.5
13	164	119.098	29.5468	12.5653	137	1.29133	0.857281	1622.66
13	165	119.099	29.5375	11.5773	129	1.42368	0.824963	1717.2
13	166	119.101	29.5509	2.57752	111	1.24947	0.888038	711.1
note: the number with an asterisks indicates that one belt on the edge and a corresponding site in the interior was sampled on the island.
Zhang, F., Luo, G. Y., Guo, S. L., Li, D. D., Yang, J., You, D. J., Zhang, T., Xu, N. L., Jing Y. Detangling the effects of patch attributes on bryophyte diversity in fragmented subtropical secondary forests - a case study of land-bridge islands. Cryptogamie Bryologie, 44(6): 133-160. https://doi.org/10.5252/cryptogamie-bryologie2023v44a6
