# Supplementary material for: Positive effects of forest fragmentation per se on bryophyte diversity in subtropical fragmented forests: evidence from land-bridge islands
Source: Front Plant Sci. 2025 Apr 10;16:1539513. doi: 10.3389/fpls.2025.1539513 (PMC12018535; doi:10.3389/fpls.2025.1539513)
Supplement: Supplementary Table 2 — Occurrences of 189 species in 18 fragmented forest landscapes in the TIL. [file Table2.xlsx]

## Sheet: Sheet1
Table S2. Occurrences of 189 species in 18 fragmented forest landscapes in the TIL
species no	Categories	Families	species	Landscapes
				1	2	3	4	5	6	7	8	9	10	11	12	13	14	15	16	17	18
1	1	Bartramiaceae	Philonotis thwaitesii Mitt.	1	1	0	1	0	1	1	0	1	1	0	0	0	0	0	0	0	0
2	1	Bartramiaceae	Philonotis mollis (Dozy & Molk.) Mitt.	0	1	0	1	0	0	1	0	0	1	1	0	1	0	0	1	0	1
3	1	Bartramiaceae	Philonotis roylei (Hook. f.) Mitt.	0	0	0	1	0	0	1	0	0	0	1	0	0	0	0	0	0	0
4	1	Bartramiaceae	Philonotis turneriana (Schwägr.) Mitt.	1	1	1	1	0	1	1	0	0	1	1	0	0	0	0	1	1	1
5	1	Bryaceae	Brachymenium pendulum Mont.	0	0	0	0	0	0	1	0	0	0	0	0	0	0	0	0	0	0
6	1	Bryaceae	Bryum algovicum Sendtn. ex Müll. Hal.	1	1	0	1	0	1	1	1	1	1	1	0	1	0	1	1	0	1
7	1	Bryaceae	Bryum argenteum Hedw.	1	1	0	1	0	1	1	0	1	1	1	0	0	0	0	0	1	1
8	1	Bryaceae	Bryum uliginosum(Brid.) Bruch&Schimp.	0	1	0	1	0	1	0	0	0	1	1	0	0	0	0	0	0	0
9	1	Bryaceae	Bryum atrovirens Brid.	0	0	0	1	0	0	1	0	0	1	0	1	0	0	0	0	0	1
10	1	Bryaceae	Bryum billarderii Schwägr.	1	1	1	1	1	1	1	0	1	1	1	1	0	1	0	1	1	1
11	1	Bryaceae	Bryum caespiticium Hedw.	0	0	0	1	0	1	0	0	0	0	1	0	0	0	0	0	0	0
12	1	Bryaceae	Bryum coronatum Schwägr.	1	0	0	0	0	0	1	0	1	0	0	0	0	0	0	0	0	0
13	1	Bryaceae	Bryum dichotomum Hedw.	1	1	0	1	0	1	1	1	0	1	1	0	0	0	0	1	0	1
14	1	Bryaceae	Bryum pallens Sw.	0	0	0	0	0	0	0	0	0	1	0	0	0	0	0	0	0	0
15	1	Bryaceae	Bryum pallescens Schleich. ex Schwägr.	1	0	0	1	0	0	1	0	1	1	1	0	1	0	0	1	0	1
16	1	Bryaceae	Bryum salakense Cardot	0	0	0	1	0	1	0	0	0	0	0	0	0	0	0	0	0	0
17	1	Bryaceae	Pohlia cruda (Hedw.) Lindb.	0	0	1	1	0	0	0	0	0	1	0	0	1	0	0	0	0	0
18	1	Calymperaceae	Syrrhopodon japonicus Paris & Broth.	0	0	0	0	0	0	0	0	0	0	0	0	0	0	0	0	0	1
19	1	Dicranaceae	Dicranum lorifolium Mitt.	0	1	0	0	0	0	0	0	0	0	0	0	0	0	0	0	0	0
20	1	Dicranaceae	Dicranum psathyrum Klazenga	0	0	0	0	0	0	0	0	0	0	0	1	0	0	0	0	0	0
21	1	Dicranaceae	Dicranum scoparium Hedw.	1	1	0	1	1	0	1	0	0	1	1	1	0	0	0	0	0	1
22	1	Dicranellaceae	Dicranella heteromalla (Hedw.) Schimp.	1	1	1	1	0	0	1	0	0	1	1	0	1	0	0	0	0	1
23	1	Ditrichaceae	Ditrichum pallidum (Hedw.) Hampe	1	1	1	1	1	1	1	1	1	1	1	1	1	1	1	1	0	1
24	1	Fissidentaceae	Fissidens ceylonensis Dozy & Molk.	0	0	0	1	0	0	0	0	0	0	0	0	0	0	1	0	0	1
25	1	Fissidentaceae	Fissidens javanicus Dozy & Molk.	0	0	1	1	0	0	0	0	0	0	0	1	0	0	0	0	0	1
26	1	Fissidentaceae	Fissidens teysmannianus Dozy & Molk.	1	1	1	1	0	0	1	0	1	1	1	1	1	0	0	1	0	1
27	1	Fissidentaceae	Fissidens tosaensis Broth.	1	0	0	1	0	1	0	0	0	1	0	0	0	0	0	0	0	0
28	1	Fissidentaceae	Fissidens crispulus Brid.	1	1	0	1	1	0	1	1	1	1	1	0	0	0	0	0	0	1
29	1	Fissidentaceae	Fissidens cristatus Wilson ex Mitt.	1	1	1	1	0	1	1	0	0	1	1	1	1	1	0	1	1	1
30	1	Fissidentaceae	Fissidens nobilis Griff.	1	1	1	0	1	0	1	0	0	1	0	1	0	0	0	0	0	1
31	1	Fissidentaceae	Fissidens oblongifolius Hook. f. & Wilson	1	1	1	1	1	0	1	1	1	1	1	1	0	1	1	1	0	1
32	1	Fissidentaceae	Fissidens taxifolius Hedw.	1	1	1	1	1	1	0	1	1	1	1	1	1	1	1	1	1	1
33	1	Funariaceae	Funaria attenuata (Dicks.) Lindb.	0	0	0	1	0	0	0	0	0	0	0	0	0	0	0	0	0	0
34	1	Funariaceae	Physcomitrium sphaericum (C. Ludw.) Brid.	0	0	1	0	0	0	0	0	1	0	0	0	1	1	0	0	0	1
35	1	Grimmiaceae	Grimmia decipiens (Schultz) Lindb.	1	0	0	1	0	0	0	0	0	0	0	0	0	0	0	0	0	0
36	1	Grimmiaceae	Niphotrichum canescens (Hedw.) Bedn.-Ochyra & Ochyra	0	0	1	1	0	1	0	0	0	0	0	0	0	0	0	0	0	0
37	1	Grimmiaceae	Niphotrichum japonicum (Dozy & Molk.) Bedn.-Ochyra & Ochyra	0	1	0	1	0	1	1	0	0	1	0	1	1	0	0	0	0	1
38	1	Leucobryaceae	Brothera leana (Sull.) C. Müll.Hal	0	0	0	0	0	0	0	0	0	0	0	1	0	0	0	0	0	0
39	1	Leucobryaceae	Campylopus flexuosus (Hedw.) Brid.	0	1	1	1	0	1	1	0	1	0	1	1	0	0	1	1	1	1
40	1	Leucobryaceae	Campylopus hemitrichius (Müll. Hal.) A. Jaeger	0	1	0	1	0	0	1	0	1	0	0	1	0	0	0	0	0	1
41	1	Leucobryaceae	Campylopus umbellatus (Arn.) Paris	1	1	1	1	1	1	1	0	1	1	1	1	0	1	0	1	0	1
42	1	Leucobryaceae	Dicranodontium denudatum (Brid.) E. Britton	1	0	0	1	0	0	0	0	0	1	1	1	1	0	0	0	0	1
43	1	Leucobryaceae	Leucobryum chlorophyllosum Müll. Hal.	1	1	1	1	1	0	1	1	1	1	1	1	1	1	1	1	1	1
44	1	Leucobryaceae	Leucobryum juniperoideum (Brid.) Müll. Hal.	1	1	1	1	1	1	1	1	1	1	1	1	1	1	1	1	1	1
45	1	Mniaceae	Gymnomitrion concinnatum (Lightf.) Corda	1	1	1	1	1	1	1	1	1	1	1	1	1	0	1	1	1	1
46	1	Mniaceae	Mielichhoferia himalayana Mitt.	0	0	0	0	0	0	0	0	1	0	0	0	0	0	0	0	0	0
47	1	Mniaceae	Plagiomnium acutum T. J. Kop.	0	1	0	1	0	1	1	0	0	1	0	1	0	0	0	1	0	1
48	1	Mniaceae	Plagiomnium integrum (Bosch & Sande Lac.) T. J. Kop. Hikobia	0	0	1	1	0	1	0	1	0	1	0	1	0	0	0	0	0	1
49	1	Mniaceae	Plagiomnium cuspidatum (Hedw.) T.J. Kop.	1	0	0	0	0	1	0	0	1	1	1	1	0	0	0	0	0	0
50	1	Mniaceae	Plagiomnium rhynchophorum (Harv.) T.J. Kop.	0	0	0	0	0	0	0	0	0	1	0	0	0	0	0	0	0	0
51	1	Mniaceae	Plagiomnium succulentum (Mitt.) T.J. Kop.	0	0	0	0	0	0	0	0	0	1	0	0	0	0	0	0	0	0
52	1	Oncophoraceae	Glyphomitrium calycinum (Mitt.) Cardot	0	1	1	0	0	0	0	1	0	1	1	1	0	0	0	0	0	1
53	1	Pottiaceae	Anoectangium aetivum Mitt.	0	0	0	0	0	0	0	0	0	0	0	0	0	0	0	0	0	1
54	1	Pottiaceae	Barbula ehrenbergii (Lorentz) M. Fleisch.	1	1	0	1	1	0	1	0	1	1	1	0	0	0	0	0	0	1
55	1	Pottiaceae	Didymodon ditrichoides (Broth.) X.J. Li & S. He	1	1	1	1	1	1	1	0	1	1	1	0	0	0	0	0	0	1
56	1	Pottiaceae	Hyophila propagulifera Broth.	0	1	0	1	0	0	1	0	1	1	1	0	0	0	0	0	0	1
57	1	Pottiaceae	Hyophila javanica (Nees & Blume) Brid.	1	1	0	1	0	0	0	0	1	1	1	0	0	0	0	1	0	0
58	1	Pottiaceae	Hyophila spathulata (Harv.) A. Jaeger	1	1	1	1	0	1	1	0	1	1	0	1	1	0	0	1	0	1
59	1	Pottiaceae	Pseudosymblepharis angustata (Mitt.) Hilp.	1	1	1	1	1	0	1	1	1	0	0	1	1	1	0	1	0	0
60	1	Pottiaceae	Timmiella diminuta (Müll. Hal.) P.C. Chen	0	0	0	0	0	0	0	0	0	0	0	0	0	1	0	0	0	0
61	1	Pottiaceae	Timmiella anomala (Bruch & Schimp.) Limpr.	0	0	0	1	0	0	0	0	0	0	0	0	0	0	0	0	0	0
62	1	Pottiaceae	Tortula muralis Hedw.	0	0	0	0	0	1	0	0	0	0	0	0	0	0	0	0	0	0
63	1	Pottiaceae	Trichostomum platyphyllum (Broth. ex Ihsiba) P.C. Chen	1	1	1	1	0	1	0	0	1	0	0	0	0	0	0	0	0	0
64	1	Pottiaceae	Trichostomum zanderi Redf. & B.C. Tan	1	1	1	1	1	1	1	1	1	1	1	1	1	0	0	1	0	1
65	1	Pottiaceae	Trichostomum brachydontium Bruch	1	1	0	1	0	0	0	0	0	1	0	1	0	0	0	1	0	1
66	1	Pottiaceae	Weisiopsis plicata (Mitt.) Broth.	0	0	0	0	0	0	0	0	0	0	0	0	0	0	0	1	0	0
67	1	Pottiaceae	Weissia brachycarpa (Nees & Hornsch.) Jur.	0	1	0	1	0	0	1	0	1	1	0	1	0	0	0	1	0	1
68	1	Pottiaceae	Weissia longifolia Mitt.	1	1	1	1	0	1	1	1	1	1	1	0	0	1	1	1	1	1
69	1	Pottiaceae	Weissia controversa Hedw.	1	1	1	1	1	0	1	1	1	1	1	1	1	1	1	1	0	1
70	1	Pottiaceae	Weissia exserta (Broth.) P.C. Chen	1	1	0	1	1	0	1	1	1	1	1	0	0	0	1	1	0	1
71	1	Ptychomitriaceae	Ptychomitrium dentatum (Mitt.) A. Jaeger	1	0	1	1	1	0	0	0	0	1	1	0	1	0	0	1	0	0
72	1	Ptychomitriaceae	Ptychomitrium wilsonii Sull. & Lesq.	1	1	0	0	0	0	0	0	0	1	0	1	0	0	0	0	0	1
73	1	Pylaisiadelphaceae	Wijkia tanytricha (Mont.) H.A. Crum	0	0	0	0	0	0	0	0	0	0	0	0	0	0	1	0	0	0
74	2	Anomodontaceae	Anomodon minor (Hedw.) Lindb.	0	0	0	0	0	0	0	0	0	0	0	1	0	0	0	1	0	0
75	2	Anomodontaceae	Anomodon rugelii (Müll. Hal.) Keissl.	0	0	0	1	0	0	0	0	0	0	0	0	0	0	0	0	0	1
76	2	Anomodontaceae	Anomodon viticulosus (Hedw.) Hook. & Taylor	0	0	0	1	0	1	0	0	0	1	0	0	0	0	0	0	0	1
77	2	Anomodontaceae	Haplohymenium flagelliforme L.I. Savicz	1	1	1	1	0	0	0	0	0	1	0	1	0	0	0	0	0	1
78	2	Anomodontaceae	Haplohymenium triste (Ces.) Kindb.	1	1	1	1	1	1	1	1	1	1	1	1	0	1	1	1	1	1
79	2	Anomodontaceae	Herpetineuron toccoae (Sull. & Lesq.) Cardot	1	1	1	1	1	1	0	0	1	1	1	1	1	0	1	1	0	1
80	2	Brachytheciaceae	Brachythecium homocladum Müll.Hal.	0	1	0	1	1	1	0	0	1	1	1	1	0	0	0	1	1	1
81	2	Brachytheciaceae	Brachythecium plumosum (Hedw.) Schimp.	0	0	0	0	0	1	0	0	0	1	0	0	1	0	0	0	0	1
82	2	Brachytheciaceae	Brachythecium populeum (Hedw.) Schimp.	0	1	0	0	0	1	0	0	0	1	0	1	0	0	0	0	0	0
83	2	Brachytheciaceae	Brachythecium brotheri Paris	0	0	0	0	0	0	0	0	0	0	1	1	0	0	0	0	0	0
84	2	Brachytheciaceae	Brachythecium campylothallum Müll. Hal.	0	0	1	0	0	1	0	0	0	0	1	0	0	0	0	0	0	1
85	2	Brachytheciaceae	Brachythecium noguchii Takaki	0	0	0	0	0	0	0	0	0	0	0	0	0	0	0	0	0	1
86	2	Brachytheciaceae	Brachythecium pulchellum Broth.&Paris	0	0	0	0	1	0	0	0	1	1	1	1	0	0	0	0	0	1
87	2	Brachytheciaceae	Eurhynchium coarctum Müll. Hal.	0	0	0	0	0	0	0	0	0	0	0	0	0	0	0	1	0	0
88	2	Brachytheciaceae	Eurhynchium kirishimense Takaki	1	1	1	1	1	0	1	0	0	1	1	1	0	0	0	1	0	1
89	2	Brachytheciaceae	Eurhynchium eustegium (Besch.) Dixon	0	0	1	1	0	1	0	0	1	1	1	1	0	0	0	1	0	1
90	2	Brachytheciaceae	Eurhynchium hians (Hedw.) Sande Lac.	0	0	0	0	0	0	0	0	0	0	1	0	0	0	0	0	0	0
91	2	Brachytheciaceae	Eurhynchium laxirete Broth.	0	0	0	0	1	1	1	0	0	1	0	0	0	0	0	0	0	0
92	2	Brachytheciaceae	Homalothecium leucodonticaule (c. mull.) broth.	0	1	0	0	0	0	0	0	0	0	0	0	0	0	0	0	0	0
93	2	Brachytheciaceae	Myuroclada maximowiczii (G.G. Borshch.) Steere & W.B. Schofield	0	0	0	0	0	0	0	0	0	0	1	0	0	0	0	0	0	0
94	2	Brachytheciaceae	Okamuraea hakoniensis (Mitt.) Broth.	0	0	0	1	0	0	0	0	0	1	0	1	0	0	0	0	0	0
95	2	Brachytheciaceae	Rhynchostegium ovalifolium S. Okamura	0	1	0	0	0	0	1	0	0	1	1	0	0	0	0	0	0	0
96	2	Brachytheciaceae	Rhynchostegium pallidifolium (Mitt.) A. Jaeger	0	1	1	0	0	0	1	0	0	1	1	1	0	0	0	0	0	1
97	2	Brachytheciaceae	Rhynchostegium subspeciosum (Müll. Hal.) Müll. Hal.	0	1	0	1	1	0	1	0	0	1	0	1	0	0	0	0	0	0
98	2	Diphysciaceae	Diphyscium fulvifolium Mitt.	0	0	0	1	0	0	0	0	0	0	0	1	1	0	0	1	0	1
99	2	Drummondiaceae	Drummondia sinensis Müll. Hal.	0	1	0	0	0	0	0	0	0	0	1	0	0	0	0	0	0	1
100	2	Entodontaceae	Entodon giraldii Müll. Hal.	1	0	0	0	0	0	1	0	0	1	0	1	0	0	0	0	0	1
101	2	Entodontaceae	Entodon macropodus (Hedw.) Müll. Hal.	1	1	0	1	0	0	0	1	0	1	0	1	0	0	0	0	0	1
102	2	Entodontaceae	Entodon plicatus Müll. Hal.	0	1	0	1	1	0	0	0	0	0	0	0	0	0	0	1	0	0
103	2	Entodontaceae	Entodon taiwanensis C.K. Wang & S.H. Lin	1	1	0	1	0	1	1	0	0	1	1	0	0	0	0	1	0	0
104	2	Entodontaceae	Entodon yunnanensis Thér.	1	0	0	1	0	0	1	0	0	0	0	0	0	0	0	1	0	0
105	2	Entodontaceae	Entodon cladorrhizans (Hedw.) Müll. Hal.	1	1	1	1	1	1	1	0	1	1	1	1	0	1	0	1	1	1
106	2	Entodontaceae	Entodon dolichocucullatus S. Okamura	1	1	1	1	1	0	1	0	1	1	1	1	1	0	1	1	0	1
107	2	Entodontaceae	Entodon obtusatus Broth.	1	1	1	1	1	0	1	1	1	1	1	1	0	0	0	1	0	1
108	2	Entodontaceae	Entodon scariosus Renauld & Cardot	0	0	0	0	0	0	0	0	0	0	1	0	0	0	0	0	0	0
109	2	Entodontaceae	Entodon sullivantii(C.Muell) Lindb. var. versicolor (Besch.) Mizut.	1	1	1	1	0	0	1	0	0	0	1	0	0	0	0	0	0	0
110	2	Hedwigiaceae	Hedwigia ciliata (Hedw.) P. Beauv.	1	1	1	1	1	1	0	0	1	1	1	1	0	0	1	0	0	1
111	2	Hylocomiaceae	Ctenidium andoi N. Nishim.	0	0	0	0	0	0	1	0	0	0	0	1	1	0	0	0	0	1
112	2	Hypnaceae	Eurohypnum leptothallum (Paris) Ando	0	0	0	0	0	0	0	0	1	0	0	0	0	0	0	1	0	0
113	2	Hypnaceae	Hypnum fujiyamae (Broth.) Paris	1	1	0	1	1	1	1	0	1	1	1	0	0	0	0	1	0	0
114	2	Hypnaceae	Hypnum plumaeforme wils.	1	1	1	1	1	1	1	1	1	1	1	1	1	1	1	1	1	1
115	2	Hypnaceae	Hypnum subimponens Lesq.	1	1	0	1	1	0	1	0	1	0	1	0	1	1	0	1	0	1
116	2	Hypnaceae	Hypnum calcicola Wilson	1	1	1	1	0	1	1	0	1	0	0	1	0	1	0	0	0	0
117	2	Hypnaceae	Hypnum cupressiforme Hedw.	1	1	1	1	1	0	1	1	1	1	1	1	1	1	1	1	0	1
118	2	Hypnaceae	Pseudotaxiphyllum pohliaecarpum (Sull. & Lesq.) Z. Iwats.	1	1	0	1	1	0	0	0	1	1	1	1	1	0	0	0	0	1
119	2	Hypnaceae	Taxiphyllum alternans (Cardot) Z. Iwats..	0	1	1	1	0	1	1	0	1	1	1	1	1	1	1	1	1	1
120	2	Hypnaceae	Taxiphyllum aomoriense (Besch.) Z. Iwats.	1	1	0	1	1	0	1	1	1	1	1	1	0	1	0	1	0	0
121	2	Hypnaceae	Taxiphyllum arcuatum (Bosch & Sande Lac.) S. He	1	1	1	1	1	0	1	1	1	1	1	1	1	1	0	1	1	1
122	2	Hypnaceae	Taxiphyllum cuspidifolium (Cardot) Z. Iwats.	1	1	1	1	0	0	1	0	0	1	0	0	1	0	0	0	0	1
123	2	Hypnaceae	Taxiphyllum giraldii (Müll. Hal.) M. Fleisch.	0	0	0	1	0	0	0	0	0	1	0	0	0	0	0	0	0	0
124	2	Hypnaceae	Taxiphyllum taxirameum (Mitt.) M. Fleisch.	1	1	1	1	1	1	1	1	1	1	1	1	1	0	1	1	1	1
125	2	Leskeaceae	Claopodium aciculum (Broth.) Broth.	0	1	1	0	1	0	0	0	0	1	1	1	0	0	1	0	0	1
126	2	Leskeaceae	Claopodium pellucinerve (Mitt.) Best	1	0	1	1	0	0	0	0	1	0	1	0	1	0	0	1	0	0
127	2	Leskeaceae	Claopodium rugulosifolium S.Y. Zeng	0	1	1	1	0	0	1	0	1	1	0	0	0	0	0	0	0	0
128	2	Leskeaceae	Leskea scabrinervis Broth. & Paris	1	1	1	1	0	0	0	0	0	1	0	1	0	0	0	1	0	0
129	2	Leskeaceae	Schwetschkea courtoisii Broth. & Paris	0	1	0	1	1	0	0	0	0	1	1	0	0	0	0	0	0	0
130	2	Leucodontaceae	Pterogoniadelphus esquirolii (Thér.) Ochyra & Zijlstra	0	1	0	0	0	0	0	0	0	0	0	0	0	0	0	0	0	0
131	2	Meteoriaceae	Meteorium atrovariegatum Cardot & Thér.	0	0	0	0	0	0	0	0	0	0	0	0	0	0	0	0	0	1
132	2	Meteoriaceae	Meteorium buchananii (Brid.) Broth.	0	0	0	0	0	0	0	0	0	0	0	1	0	0	0	0	0	0
133	2	Meteoriaceae	Meteorium subpolytrichum (Besch.) Broth.	0	0	0	0	0	0	0	0	0	0	0	1	0	0	0	0	0	0
134	2	Neckeraceae	Homaliadelphus targionianus (Mitt.) Dixon & P. de la Varde	0	0	0	0	0	0	1	0	0	0	0	0	0	0	0	0	0	1
135	2	Neckeraceae	Homaliodendron flabellatum (Sm.) M. Fleisch.	0	0	0	1	0	0	0	0	0	0	0	0	0	0	0	0	0	0
136	2	Neckeraceae	Leucodon sciuroides (Hedw.) Schwägr.	0	1	0	0	0	0	0	0	0	0	0	0	0	0	0	0	0	0
137	2	Neckeraceae	Neckeropsis nitidula (Mitt.) M. Fleisch.	0	0	0	0	0	0	0	0	0	0	0	0	1	0	0	0	1	0
138	2	Orthotrichaceae	Macromitrium cavaleriei Cardot & Thér.	0	1	0	0	0	0	1	1	0	1	0	1	0	0	0	0	0	1
139	2	Orthotrichaceae	Macromitrium gymnostomum Sull. & Lesq.	0	1	0	1	1	0	1	0	0	1	1	1	0	0	0	0	0	0
140	2	Orthotrichaceae	Macromitrium tosae Besch.	0	1	1	1	1	0	1	0	0	1	0	1	0	0	0	1	0	1
141	2	Orthotrichaceae	Macromitrium japonicum Dozy & Molk.	0	1	1	1	0	0	0	1	0	0	0	0	0	0	0	0	0	1
142	2	Orthotrichaceae	Orthotrichum ibukiense Toyama	1	1	1	1	1	0	0	0	1	1	1	1	0	1	1	1	0	1
143	2	Plagiotheciaceae	Isopterygiopsis pulchella (Hedw.) Z. Iwats.	0	1	1	1	1	0	1	1	1	1	1	1	0	0	1	1	0	0
144	2	Plagiotheciaceae	Plagiothecium euryphyllum (Cardot & Thér.) Z. Iwats.	0	0	0	0	0	0	0	0	0	0	0	0	0	0	0	0	0	1
145	2	Pylaisiaceae	Calliergonella cuspidata (Hedw.) Loeske	0	0	0	0	0	0	0	0	0	0	0	0	0	0	0	0	0	1
146	2	Pylaisiaceae	Pylaisia brotheri Besch.	0	0	0	0	0	0	0	1	0	0	0	0	0	0	0	0	0	0
147	2	Pylaisiaceae	Pylaisia curviramea Dixon	1	1	0	1	0	1	0	0	1	1	1	0	0	0	0	1	0	1
148	2	Pylaisiadelphaceae	Brotherella henonii (Duby) M. Fleisch.	1	1	1	1	1	0	1	1	1	1	1	1	1	1	1	1	1	1
149	2	Pylaisiadelphaceae	Isopterygium minutirameum (Müll. Hal.) A. Jaeger	1	1	1	1	1	1	1	1	1	1	1	1	1	1	0	1	1	1
150	2	Pylaisiadelphaceae	Pylaisiadelpha yokohamae (Broth.) W.R. Buck	1	1	1	0	1	0	0	1	1	1	1	1	1	1	0	1	0	1
151	2	Sematophyllaceae	Sematophyllum phoeniceum (Müll. Hal.) M. Fleisch.	1	1	1	1	1	0	1	1	1	1	1	1	1	1	0	1	0	1
152	2	Sematophyllaceae	Sematophyllum subhumile (Müll. Hal.) M. Fleisch.	1	1	1	1	1	1	1	1	1	1	1	1	1	1	1	1	1	1
153	2	Thuidiaceae	Haplocladium angustifolium (Hampe & Müll. Hal.) Broth.	1	1	1	1	1	1	1	1	1	1	1	1	1	1	0	1	1	1
154	2	Thuidiaceae	Haplocladium microphyllum (Sw. ex Hedw.) Broth.	1	1	1	1	1	0	1	1	1	1	1	1	1	0	0	1	0	1
155	2	Thuidiaceae	Haplocladium fauriei R. Watan.	1	1	1	1	1	1	1	0	0	1	0	1	1	0	0	1	0	1
156	2	Thuidiaceae	Pelekium contortulum (Mitt.) Touw	0	1	0	1	1	0	0	0	0	0	0	0	0	0	0	0	0	0
157	2	Thuidiaceae	Pelekium fuscatum (Besch.) Touw	1	0	0	1	0	0	1	0	0	1	0	0	1	0	0	0	0	0
158	2	Thuidiaceae	Thuidium cymbifolium (Dozy et Molk.) Dozy et Molk.	1	1	1	1	1	0	1	0	1	1	1	1	1	1	1	1	0	1
159	2	Thuidiaceae	Thuidium kanedae Sakurai	1	1	1	1	1	1	1	0	1	1	1	1	0	0	0	1	1	1
160	3	Polytrichaceae	Atrichum rhystophyllum (Müll. Hal.) Paris	0	1	1	1	0	1	1	0	0	1	1	1	1	0	0	1	0	1
161	3	Polytrichaceae	Pogonatum inflexum (Lindb.) Sande Lac.	1	1	0	1	0	1	1	0	1	1	1	1	1	0	1	1	0	1
162	3	Polytrichaceae	Pogonatum proliferum (Griff.) Mitt.	0	1	0	1	0	0	0	0	0	0	1	0	0	0	1	1	0	1
163	3	Polytrichaceae	Polytrichastrum formosum (Hedw.) G.L. Sm.	0	0	0	0	0	0	0	0	0	0	0	0	0	0	0	0	0	1
164	3	Pottiaceae	Tortula leucostoma (R. Br.) Hook. & Grev.	0	0	0	0	0	0	0	0	0	1	0	0	0	0	0	0	0	0
165	4	Aytoniaceae	Plagiochasma cordatum Lehm. & Lindenb.	0	1	1	1	0	1	0	0	0	1	1	1	1	0	0	1	0	1
166	4	Balantiopsaceae	Solenostoma truncatum (Nees) R.M. Schust. ex Váňa & D.G. Long	1	1	0	1	0	0	0	1	0	1	1	0	0	0	0	0	0	0
167	4	Calypogeiaceae	Calypogeia fissa (L.) Raddi	0	0	1	0	0	0	1	0	0	1	0	0	0	0	0	0	0	0
168	4	Cephaloziellaceae	Cephaloziella kiaeri (Austin) Douin	0	0	0	1	0	0	0	0	0	0	0	0	0	0	0	0	0	0
169	4	Dumortieraceae	Dumortiera hirsuta (Sw.) Nees	0	0	0	1	0	0	0	0	0	1	0	0	0	0	0	0	0	0
170	4	Frullaniaceae	Frullania aoshimensis Horik.	0	0	0	0	0	0	0	0	0	0	0	0	0	0	0	0	0	1
171	4	Frullaniaceae	Frullania muscicola Steph.	1	1	1	1	1	1	1	1	1	1	1	1	0	1	0	1	1	1
172	4	Gymnomitriaceae	Gymnomitrion concinnatum (Lightf.) Corda	0	1	0	1	1	0	0	0	0	1	1	0	0	0	0	0	0	1
173	4	Lejeuneaceae	Mastigolejeunea auriculata (Wilson & Hook.) Steph.	1	1	1	1	1	0	0	0	0	1	1	1	0	0	0	1	0	1
174	4	Lejeuneaceae	Trocholejeunea sandvicensis (Gottsche) Mizt.	1	1	0	1	0	1	1	0	1	0	1	1	0	0	0	1	1	1
175	4	Lepidolaenaceae	Macvicaria ulophylla (Steph.) Hatt.	0	1	0	0	0	0	0	0	0	0	0	1	0	0	0	0	0	0
176	4	Lepidolaenaceae	Porella nitens (Steph.) S. Hatt.	0	1	0	0	0	0	0	0	0	0	0	0	0	0	0	0	0	0
177	4	Lepidoziaceae	Bazzania oshimensis (Steph.) Horik.	0	0	0	0	0	0	0	0	1	0	0	0	0	0	0	0	0	1
178	4	Lepidoziales	Bazzania tridens (Reinw., Blume & Nees) Trevis.	1	1	1	1	1	1	1	0	1	1	1	1	1	1	0	1	1	1
179	4	Lophocoleaceae	Heteroscyphus planus (Mitt.) Schiffn.	1	1	0	1	1	1	1	0	1	1	1	1	0	0	1	1	0	1
180	4	Lophocoleaceae	Heteroscyphus argutus (Reinw., Blume & Nees) Schiffn.	1	0	1	1	0	0	1	0	1	1	0	1	0	0	0	1	0	0
181	4	Lophocoleaceae	Heteroscyphus coalitus (Hook.) Schiffn.	0	0	1	0	0	1	0	0	0	0	0	0	1	0	0	0	0	0
182	4	Lophocoleaceae	Heteroscyphus lophocoleoides S. Hatt.	0	0	1	0	0	1	0	0	1	1	1	0	0	0	0	0	0	0
183	4	Lophocoleaceae	Heteroscyphus zollingeri (Gottsche) Schiffn.	0	0	0	0	0	0	0	0	0	0	0	0	0	0	1	1	0	0
184	4	Marchantiaceae	Marchantia polymorpha L.subsp.	0	0	1	0	0	1	0	0	0	0	0	0	1	0	0	0	0	0
185	4	Metzgeriaceae	Apometzgeria pubescens (Schrank) Kuwah.	0	0	0	0	0	0	0	0	0	0	0	0	0	0	0	0	0	1
186	4	Metzgeriaceae	Metzgeria conjugata Lindb.	0	0	0	0	0	0	0	0	0	0	0	1	0	0	0	0	0	1
187	4	Pelliaceae	Pellia epiphyllae R.M. Schust.	0	0	0	0	0	0	0	0	0	0	0	0	0	0	0	0	0	1
188	4	Radulaceae	Radula anceps Sande Lac.	0	0	0	0	1	0	0	0	0	1	0	0	0	0	0	0	0	0
189	4	Radulaceae	Radula complanata (L.) Dumort.	0	0	0	0	0	0	0	0	0	0	0	1	0	0	0	0	0	0
	1-acrocarpous mosses
	2-pleurocarpous mosses
	3-Polytrichale
	4-liverworts
